# Supplementary material for: Thai Fermented Soybean (Thua-Nao) Prevents Early Stages of Colorectal Carcinogenesis Induced by Diethylnitrosamine and 1,2-Dimethylhydrazine Through Modulations of Cell Proliferation and Gut Microbiota in Rats
Source: Nutrients. 2024 Oct 16;16(20):3506. doi: 10.3390/nu16203506 (PMC11510544; doi:10.3390/nu16203506)
Supplement: Supplementary file 1 [file nutrients-16-03506-s001.zip]

Archive with 1 entries (1 files):
- nutrients-3227470-supplementary.pdf
